# Supplementary material for: Isolation and characterization of a pangolin-borne HKU4-related coronavirus that potentially infects human-DPP4-transgenic mice
Source: Nat Commun. 2024 Feb 5;15:1048. doi: 10.1038/s41467-024-45453-2 (PMC10844334; doi:10.1038/s41467-024-45453-2)
Supplement: Supplementary file 4 — Source Data [file 41467_2024_45453_MOESM4_ESM.zip]

Archive with 2 entries (2 files):
- source data .xlsx
- source data  .pdf
