# Supplementary material for: Isolation and characterization of a pangolin-borne HKU4-related coronavirus that potentially infects human-DPP4-transgenic mice
Source: Nat Commun. 2024 Feb 5;15:1048. doi: 10.1038/s41467-024-45453-2 (PMC10844334; doi:10.1038/s41467-024-45453-2)
Supplement: Supplementary file 4 — Source Data [file 41467_2024_45453_MOESM4_ESM.zip › source data .xlsx]

## Sheet: Figure 1
Fig. 1a
	Passages	RNA copies (log10 copies/μL)
	1	7.14141
	2	7.82305
	3	8.36641
	4	7.90874
	5	8.7267
	6	8.75592
	7	8.35083
	8	8.8085
	9	8.53779
	10	8.46768
	11	8.61764
	12	8.24956
	13	9.02468
	14	8.9234
	15	8.78318

## Sheet: Figure 2
Fig. 2a
	Cell lines	0 HPI			12 HPI			24 HPI			48 HPI			72 HPI
	Huh7	0.005	0.005	0.005	-0.20277	-0.34715	1.34136	1.36011	1.46015	1.58857	2.1965	2.19207	1.98836	1.98064	2.29739	1.96626
	Caco-2	0.005	0.005	0.005	0.617905	0.381978	1.63096	1.63482	1.73655	1.55814	0.979314	1.75151	1.44785	2.21635	2.33044	2.37155
	Calu-3	0.005	0.005	0.005	0.57172	0.102215	1.11016	1.11871	1.05817	1.07109	1.33451	1.53635	1.46291	1.50538	1.6731	1.57892
	BEAS-2B	0.005	0.005	0.005	0.015831	-0.05052	-0.03295	-0.00575	0.162723	0.079425	0.566218	0.609635	0.608121	0.647724	0.323581	0.634082
Fig. 2e
	Cell lines	0 HPI			12 HPI			24 HPI			48 HPI			72 HPI
	Huh7	0.95	0.95	0.95	0.95	0.95	0.95	1.5	2.5	1.75	3.25	3.25	3.75	3.5	3.5	3.5
Fig. 2f
	HPI	passage 1			passage 15
	0	0.95	0.95	0.95	0.95	0.95	0.95
	12	0.95	0.95	0.98	3.5	3.5	3.5
	24	2.25	1.5	1.5	3.5	3.5	3.75
	48	1.5	1.5	1.75	4.5	3.75	4.5
	72	1.75	1.5	1.5	4.25	3.75	4.5
	96	2.25	1.75	2.5	3.5	3.75	3.75
	120	2.5	2.25	2.5	2.5	3.5	3.25
	144	2.5	2.5	3.25	2.5	2.5	3.5

## Sheet: Figure 3
Fig. 3b
	HPI	HeLa			HeLa-pDPP4			HeLa-hDPP4			HeLa-bDPP4
	0	0	0	0	0.209547	0.316004	-0.153755	0.316362	0.217346	0.229578	0.305669	0.028389	0.569422
	48	0	0	0	1.76443	1.62163	2.04189	1.31056	1.43681	1.2682	0.683522	1.07404	0.332222
Fig. 3d
	HPI	HeLa			HeLa-pACE2			HeLa-hACE2			HeLa-bACE2
	0	0	0	0	-0.06392	0.001391	-0.1208	0.05007	0.211347	0.025905	-0.06847	0.041227	-0.08038
	48	0	0	0	0.041274	0.041132	0.007816	0.17371	-0.02532	-0.0361	0.002449	-0.06529	-0.01078

## Sheet: Figure 4
Fig. 4a
	DPI	hDPP4 mice			WT mice
	1	6970860000	4001088000	6358940000	57298450	57298450	57298450
	3	1147336000	1534289000	608422400	57298450	57298450	172273900
	6	517334000	830182200	372791400	57298450	57298450	57298450
	9	838693300	680358700	524640100	57298450	57298450	57298450
	12	718183100	95967960	487237600	57298450	57298450	57298450
Fig. 4b
	DPI	hDPP4 mice			WT mice
	1	16.7603	3.84241	6.96631	3.59426	2.55727	1
	3	1	1	1	1	1	1
	6	1	1.30614	1	1	1	1
	9	1	1	1	1	1	1
	12	1	1	1	1	1	1

## Sheet: Figure 5
Fig. 5a
	DPI	P251T-infected hDPP4																	P251T-infected WT																	inactived P251T-infected hDPP4			inactived P251T-infected WT			medium-infected hDPP4			medium-infected WT
	0	0	0	0	0	0	0	0	0	0	0	0	0	0	0	0	0	0	0	0	0	0	0	0	0	0	0	0	0	0	0	0	0	0	0	0	0	0	0	0	0	0	0	0	0	0	0
	1	6.07064	4.66777	5.28634	0.415924	2.73973	6.29921	6.76869	8.25516	3.36889	7.68808	26.1087	-1.83784	5.33175	8.67179	7.31027	0.353357	6.68203	5.4375	2.42775	2.22743	3.75469	-0.2381	2.40838	5.57967	3.99543	5.06329	7.63848	0.765156	6.20768	0.634737	3.48571	5.44794	3.0303	-1.25642	1.46374	2.68293	5.38998	2.97619	1.08386	0.357782	9.07298	10.282	8.76095	7.0396	4.47922	1.85087
	2				-4.99109	-2.96804	5.6243	6.59211	5.50344	3.31275	6.31521	25.608	-2.7027	4.62085	1.31723	6.02679	0.176678	6.56682				5.00626	-1.13095	3.56021	6.07564	5.30822	3.60759	7.34694	2.17775	4.23251	6.46278	5.42857	5.08475	4.73829	6.56768	0.798403	0.609756	5.77045	5.35714	2.85225	3.81634	9.86193	8.6369	10.9512	9.7423	3.18403	4.49498
	3				-6.00119	-3.3105	3.14961	6.53325	4.0025	2.97586	6.58979	25.0358	-4.64865	1.65877	3.89682	5.41295	-0.8245	6.85484				6.57071	-2.79762	6.12565	7.25357	7.07763	3.92405	7.05539	3.47263	9.25508	10.6174	10.6286	4.53995	6.1157	9.82296	0.199601	2.31707	5.64363	8.15476	2.68112	4.59153	10.5194	10.9871	11.7647	9.86801	4.31732	5.76415
	4							11.5362	7.44215	6.45705	7.743	27.1817	-0.43243	5.391	5.48847	7.8683	5.88928	8.75576							8.49349	8.39041	3.03797	7.69679	5.88582	9.76298	10.8482	9.25714	6.59806	9.97245	6.6819	3.19361	2.62195	6.08751	7.67857	2.50998	3.75671	12.0316	17.5088	14.4556	14.0792	6.42202	7.6679
	5							4.41436	5.50344	3.64963	4.83251	23.4621	-7.45946	1.59953	3.12843	4.6875	0.942285	4.49309							6.13763	7.24886	3.41772	8.16327	5.23838	9.25508	9.57877	7.37143	6.477	8.98072	4.28327	5.85496	5.12195	4.56563	10.119	2.33885	4.83005	12.3603	12.3384	13.3917	13.1364	1.40313	5.6055
	6							5.0618	2.37649	-0.50533	1.92202	20.4578	-9.89189	0.473934	0.548847	1.45089	-1.11896	2.64977							4.27774	5.3653	5.56962	9.21283	5.12066	8.23928	9.23255	6.74286	6.23487	7.93388	4.56882	5.65536	6.15854	4.31198	8.80952	2.2818	5.72451	12.952	11.1046	10.2003	9.55374	0.809498	4.17768
	7										1.31796	18.3834	-12.3784	-0.05924	9.54994	-0.22321	-2.53239	1.78571										8.16327	4.47322	8.46501	8.30929	7.25714	5.08475	8.98072	5.42547	6.18762	6.34146	4.3754	10.1786	4.16429	4.41264	12.1631	11.5746	9.88736	11.0622	2.37453	6.08144
	8										-1.37287	17.7396	-14.2162	-0.94787	-2.19539	-0.55804	-5.06478	0.518433										9.38776	4.88523	9.81941	8.25159	6.05714	3.63196	9.31129	7.13878	5.32269	4.57317	3.61446	10	3.08043	5.42636	13.0835	10.2233	10.2628	12.2564	3.93956	9.46589
	9										-6.6447	8.15451	-17.8919	0.473934	-5.0494	-4.12946	-9.12839	-2.24654										6.4723	4.64979	12.9797	5.48182	3.25714	0.847458	11.0744	8.96631	7.3187	4.5122	5.19975	10.8333	4.50656	6.85748	13.2807	8.69565	8.82353	14.4563	5.72045	11.8456
	10													-4.68009	-1.92097	-1.11607	-3.76914	0.806452													6.46278	5.65714	9.68523	12.8375	8.33809	5.18962	3.65854	6.27774	9.64286	3.53679	6.67859	17.6857	12.1034	10.7635	16.7819	5.07285	9.83607
	11													-2.19194	-0.54885	0.446429	-1.53121	2.88018													11.0213	8.68571	5.62954	12.7824	10.5654	5.85496	4.87805	4.18516	10.7143	5.30519	7.57305	19.6581	13.9835	13.3917	19.4217	7.93308	11.6869
	12													-0.94787	1.86608	2.51116	2.59128	2.99539													14.3104	11.6	9.4431	14.3251	12.1645	7.05256	5	5.13633	11.0119	5.30519	8.52713	24.6548	15.2174	17.209	20.8045	6.42202	12.533
Fig. 5d
IFN-β
	DPI	hDPP4 mice			WT mice
	3	1.0595	4.8232	1.2628	0.9019	3.2817	1.1207
	6	7.9081	12.8171	5.7226	0.7998	0.9893	2.6107
	12	14.2544	4.2379	12.9361	1.92	0.0997	0.5748
IFN-γ
	DPI	hDPP4 mice			WT mice
	3	0.933	3.325	1.7211	1.0353	3.4184	0.8746
	6	6.3203	7.1107	4.2772	0.712	0.8726	2.6027
	12	11.8214	3.6553	9.2322	1.6396	0.0793	0.5105
Mx1
	DPI	hDPP4 mice			WT mice
	3	0.669	5.6048	1.544	0.5842	3.4608	1.1285
	6	8.714	12.7286	7.5685	0.4833	1.1656	3.6078
	12	23.1029	6.2189	15.6707	2.278	0.1047	0.6304
IL-2
	DPI	hDPP4 mice			WT mice
	3	1.0441	5.1179	1.4529	1.0505	3.5172	1.1765
	6	8.0309	11.8397	7.0074	0.9939	0.9316	2.7852
	12	14.8483	4.5176	12.8963	1.9378	0.088	0.6006
IL-12p40
	DPI	hDPP4 mice			WT mice
	3	2.5005	0.4211	0.9764	3.6385	5.9244	1.5298
	6	0.5467	1.2474	1.0132	2.2815	1.8532	3.8548
	12	4.1763	1.9126	16.0989	4.0465	0.25	0.3186
TNF-α
	DPI	hDPP4 mice			WT mice
	3	3.1143	2.1124	0.911	2.1452	2.0295	0.8204
	6	2.3931	4.5807	3.0151	0.5937	0.9667	1.4788
	12	5.2255	1.6612	3.9419	0.5978	0.1701	0.2367
CXCL-1 (KC)
	DPI	hDPP4 mice			WT mice
	3	1.2189	1.1719	0.7298	0.4472	1.1801	0.4201
	6	1.8475	3.0856	1.6961	0.4058	0.3657	1.1828
	12	3.6106	1.0834	2.5121	0.5293	0.0978	0.2096
G-CSF
	DPI	hDPP4 mice			WT mice
	3	0.9764	4.7862	1.233	0.6963	2.7724	0.8166
	6	8.1807	14.1777	7.5977	0.7184	1.1833	2.5102
	12	18.1961	5.6135	13.2283	1.339	0.0617	0.3962

## Sheet: Figure S2
Fig. S2a
	Cell lines	0 HPI			12 HPI			24 HPI			48 HPI			72 HPI
	ChaGo-K-1	0.005	0.005	0.005	-0.08109	-0.16297	0.053064	0.051454	0.122227	0.1356	0.247901	0.250788	0.053782	0.030135	0.306115	0.34288
	Tb 1 Lu	0.005	0.005	0.005	-0.27016	-0.27016	-0.27016	-0.27016	-0.27016	-0.27016	-0.27016	0.736534	-0.27016	-0.02816	0.207966	0.129348

## Sheet: Figure S3
Fig. S3c
Nasal turbinate
	DPI	hDPP4 mice			WT mice
	1	101374200	101374200	101374200	214310000	101374200	101374200
	3	101374200	101374200	101374200	101374200	101374200	101374200
	6	101374200	101374200	101374200	101374200	101374200	101374200
	9	101374200	101374200	101374200	101374200	101374200	101374200
	12	101374200	101374200	101374200	101374200	101374200	101374200
Trachea
	DPI	hDPP4 mice			WT mice
	1	156906500	157686900	172630500	101374200	101374200	161210300
	3	101374200	101374200	101374200	101374200	101374200	101374200
	6	101374200	101374200	101374200	101374200	101374200	101374200
	9	101374200	101374200	101374200	101374200	101374200	101374200
	12	101374200	101374200	101374200	101374200	101374200	101374200
Heart
	DPI	hDPP4 mice			WT mice
	1	119805800	119805800	119805800	357655500	119805800	119805800
	3	127473000	119805800	119805800	119805800	119805800	119805800
	6	119805800	119805800	119805800	119805800	119805800	119805800
	9	119805800	119805800	119805800	119805800	119805800	119805800
	12	119805800	119805800	119805800	119805800	119805800	119805800
Brain
	DPI	hDPP4 mice			WT mice
	1	55595340	106146800	43928810	43928810	43928810	43928810
	3	43928810	43928810	43928810	49628700	43928810	48503080
	6	84901610	43928810	43928810	43928810	43928810	43928810
	9	47256940	43928810	43928810	43928810	43928810	43928810
	12	43928810	43928810	43928810	43928810	43928810	43928810
Kidney
	DPI	hDPP4 mice			WT mice
	1	168455800	109822000	109822000	109822000	109822000	109822000
	3	109822000	109822000	109822000	109822000	109822000	109822000
	6	130184100	109822000	109822000	109822000	109822000	109822000
	9	109822000	109822000	109822000	109822000	109822000	2391726000
	12	109822000	109822000	109822000	109822000	109822000	109822000
Spleen
	DPI	hDPP4 mice			WT mice
	1	131786400	131786400	131786400	131786400	131786400	131786400
	3	131786400	131786400	131786400	131786400	131786400	131786400
	6	131786400	131786400	131786400	131786400	131786400	131786400
	9	131786400	131786400	131786400	131786400	131786400	131786400
	12	131786400	131786400	131786400	131786400	131786400	131786400
Liver
	DPI	hDPP4 mice			WT mice
	1	87857620	87857620	87857620	87857620	87857620	87857620
	3	87857620	87857620	87857620	87857620	87857620	87857620
	6	87857620	87857620	87857620	87857620	87857620	87857620
	9	87857620	87857620	87857620	87857620	87857620	87857620
	12	87857620	87857620	87857620	87857620	87857620	87857620
Small intestine
	DPI	hDPP4 mice			WT mice
	1	146429400	146429400	146429400	146429400	146429400	146429400
	3	146429400	146429400	146429400	146429400	146429400	146429400
	6	146429400	146429400	146429400	146429400	146429400	146429400
	9	146429400	146429400	146429400	146429400	146429400	146429400
	12	146429400	146429400	146429400	146429400	146429400	146429400
